# Supplementary material for: Utilization of AlphaFold2 to Predict MFS Protein Conformations after Selective Mutation
Source: Int J Mol Sci. 2022 Jun 29;23(13):7235. doi: 10.3390/ijms23137235 (PMC9266783; doi:10.3390/ijms23137235)
Supplement: Supplementary file 1 [file ijms-23-07235-s001.zip]

Archive with 1 entries (1 files):
- ijms-1767301-supplementary.pdf
